# Supplementary material for: Evidence of conditioned behavior in amoebae
Source: Nat Commun. 2019 Aug 15;10:3690. doi: 10.1038/s41467-019-11677-w (PMC6695432; doi:10.1038/s41467-019-11677-w)
Supplement: Supplementary file 3 — Supplementary Data 1 [file 41467_2019_11677_MOESM3_ESM.zip]

Archive with 1 entries (1 files):
- NCOMMS-18-21404C SD1.rar
